# Supplementary material for: Increased METTL3 Expression and m6A Methylation in Myoblasts of Facioscapulohumeral Muscular Dystrophy
Source: Int J Mol Sci. 2025 May 28;26(11):5170. doi: 10.3390/ijms26115170 (PMC12155334; doi:10.3390/ijms26115170)
Supplement: Supplementary file 1 [file ijms-26-05170-s001.zip]

Archive with 7 entries (7 files):
- Figure S1.pdf
- Figure S2.pdf
- ijms-3624899-supplementary captions.docx
- Table S1.xlsx
- Table S2.xlsx
- Table S3.xlsx
- Table S4.xlsx
