# Supplementary material for: Increased METTL3 Expression and m6A Methylation in Myoblasts of Facioscapulohumeral Muscular Dystrophy
Source: Int J Mol Sci. 2025 May 28;26(11):5170. doi: 10.3390/ijms26115170 (PMC12155334; doi:10.3390/ijms26115170)
Supplement: Supplementary file 1 [file ijms-26-05170-s001.zip › Table S1.xlsx]

## Sheet: Sheet1
			Table S1: Primer sequences for RNA quantification with real-time qRT-PCR
			Primer Name	5' - 3'
			METTL3_F	ACATGGAACTGCCCTATGG
			METTL3_R	CCATGGTTCAACCAGTGAC
			METTL14_F	GGTAGAAGACGCCTTCATCT
			METTL14_R	GGTCAGATTTAGATTTGGGAG
			WTAP_F	GCAGAGTTGGCTTTACAGAA
			WTAP_R	GGTACTCTGCATACCCTCTA
			RBM15_F	CACCTTGTGAGTTCTCCCA
			RBM15_R	GCGCCAAGTTTTCTCTCTTC
			FTO_F	GGCAATCGATACAGAAAGTG
			FTO_R	CCATTCTCTCCTCAGGTTCT
			ZC3H13_F	CCCATGTTGTAAGGCGTTGT
			ZC3H13_R	CCGCTTAAATAACCGAAGAC
			YTHDF1_F	GGCTGGAGAATAACGACAA
			YTHDF1_R	GGAGGTTGTGTGCTTGTAG
			YTHDF3_F	GGCCCACTCTATTTACTCTTCA
			YTHDF3_R	CCATTTAACTTCAAATTTGCC
