# Supplementary material for: Increased METTL3 Expression and m6A Methylation in Myoblasts of Facioscapulohumeral Muscular Dystrophy
Source: Int J Mol Sci. 2025 May 28;26(11):5170. doi: 10.3390/ijms26115170 (PMC12155334; doi:10.3390/ijms26115170)
Supplement: Supplementary file 1 [file ijms-26-05170-s001.zip › Table S2.xlsx]

## Sheet: run statistics
			Table S2: Post Nanopore sequencing run statistics for all samples.
				FSHD1	UASb1	FSHD2	UASb2	FSHD3	UASb3
			Active channels	512	510	508	508	465	472
			Mean read length	1031.8	1089.7	801.4	1017	1082.8	969.9
			Mean read quality	8.5	8.8	7.3	8	8.6	8.6
			Median read length	796	863	574	822	850	761
			Median read quality	10	10	7	9	10	10
			Number of reads	2529078	2108915	2482293	1852888	1581461	1483754
			Read length N50	1461	1495	1379	1429	1468	1429
			STDEV read length	1076.5	1065.1	835.6	1017.7	1099	931.1
			Total bases	2609616491	2297980301	1989228816	1884406308	1712414152	1439162085
