# Supplementary material for: Increased METTL3 Expression and m6A Methylation in Myoblasts of Facioscapulohumeral Muscular Dystrophy
Source: Int J Mol Sci. 2025 May 28;26(11):5170. doi: 10.3390/ijms26115170 (PMC12155334; doi:10.3390/ijms26115170)
Supplement: Supplementary file 1 [file ijms-26-05170-s001.zip › Table S3.xlsx]

## Sheet: DGE
			Table S3: Differential expressed genes in FSHD and UASb myoblasts post FDR correction. UASb: unaffected sibling
			Gene ID	Gene Name	logFC	FDR
			ENSG00000129824.16	RPS4Y1	11.6055	1.22962e-47
			ENSG00000012817.16	KDM5D	8.28747	2.20484e-11
			ENSG00000198692.10	EIF1AY	8.01136	1.50411e-09
			ENSG00000067048.17	DDX3Y	7.58265	5.59246e-07
			ENSG00000196562.16	SULF2	7.54905	8.21152e-07
			ENSG00000146197.9	SCUBE3	7.01472	0.000248767
			ENSG00000108950.12	FAM20A	6.86818	0.000581961
			ENSG00000114374.13	USP9Y	6.68679	0.00168912
			ENSG00000148604.15	RGR	6.49335	0.00643464
			ENSG00000067646.12	ZFY	6.47908	0.00687939
			ENSG00000163738.19	MTHFD2L	6.20294	0.0221303
			ENSG00000147642.17	SYBU	6.17077	0.02792
			ENSG00000183230.18	CTNNA3	6.16691	0.0288794
			ENSG00000162892.16	IL24	5.58532	3.03982e-05
			ENSG00000143320.9	CRABP2	5.51918	1.31437e-08
			ENSG00000151067.23	CACNA1C	5.2198	0.000621216
			ENSG00000183878.16	UTY	5.15122	0.00104301
			ENSG00000170909.14	OSCAR	5.07322	0.00168912
			ENSG00000104490.18	NCALD	4.80713	0.0107258
			ENSG00000117114.21	ADGRL2	4.59576	0.00104922
			ENSG00000183160.9	TMEM119	4.57027	1.23041e-05
			ENSG00000163359.17	COL6A3	4.33224	3.42886e-20
			ENSG00000135269.18	TES	4.24468	0.00967355
			ENSG00000149090.13	PAMR1	3.6384	1.50411e-09
			ENSG00000168661.15	ZNF30	3.48821	0.00643464
			ENSG00000182492.16	BGN	3.24491	0.0235552
			ENSG00000115155.19	OTOF	3.15948	0.00104301
			ENSG00000174807.4	CD248	3.07143	0.00031029
			ENSG00000064042.18	LIMCH1	2.67657	0.00122282
			ENSG00000100739.11	BDKRB1	2.58115	0.000987319
			ENSG00000112964.14	GHR	2.56315	0.0094236
			ENSG00000124491.16	F13A1	2.55748	9.67026e-08
			ENSG00000070371.16	CLTCL1	2.43211	0.00104301
			ENSG00000124496.13	TRERF1	2.30114	0.0165346
			ENSG00000118971.9	CCND2	2.20313	5.42322e-05
			ENSG00000182752.10	PAPPA	2.19002	0.00500414
			ENSG00000213145.10	CRIP1	2.13063	0.000621216
			ENSG00000166278.16	C2	2.10801	6.67131e-07
			ENSG00000133110.15	POSTN	2.06331	1.0851e-05
			ENSG00000184226.15	PCDH9	2.04387	0.0145316
			ENSG00000162493.17	PDPN	2.02419	0.0151502
			ENSG00000106366.9	SERPINE1	1.94376	0.000103089
			ENSG00000151468.11	CCDC3	1.93637	0.0139189
			ENSG00000197747.9	S100A10	1.93221	7.88075e-07
			ENSG00000154856.13	APCDD1	1.92889	0.0269759
			ENSG00000161281.11	COX7A1	1.89653	0.000126311
			ENSG00000167244.22	IGF2	1.83588	5.64754e-07
			ENSG00000106484.16	MEST	1.81695	0.000426154
			ENSG00000143387.14	CTSK	1.74285	0.00281282
			ENSG00000109861.17	CTSC	1.49661	0.0094236
			ENSG00000111049.4	MYF5	1.46385	0.0176064
			ENSG00000130595.20	TNNT3	1.42841	0.00171701
			ENSG00000272398.6	CD24	1.36324	0.0218423
			ENSG00000106333.13	PCOLCE	1.29988	0.0256444
			ENSG00000187908.20	DMBT1	1.29926	0.0179489
			ENSG00000198727.2	MT-CYB	-0.951641	0.0235552
			ENSG00000198840.2	MT-ND3	-1.03669	0.00851163
			ENSG00000050165.19	DKK3	-1.12171	0.0374665
			ENSG00000115648.14	MLPH	-1.18227	0.0362018
			ENSG00000198763.3	MT-ND2	-1.19751	0.00150148
			ENSG00000166482.12	MFAP4	-1.24968	0.0486943
			ENSG00000138821.14	SLC39A8	-1.24977	0.0193223
			ENSG00000170873.19	MTSS1	-1.27035	0.0305033
			ENSG00000187134.14	AKR1C1	-1.28538	0.0392566
			ENSG00000104951.16	IL4I1	-1.37277	0.0255575
			ENSG00000162692.12	VCAM1	-1.38161	0.0492736
			ENSG00000161544.10	CYGB	-1.41515	0.0116981
			ENSG00000182871.16	COL18A1	-1.44281	0.00308847
			ENSG00000109610.6	SOD3	-1.5033	0.0107258
			ENSG00000099194.6	SCD	-1.51204	0.0132968
			ENSG00000198417.7	MT1F	-1.5805	0.0221303
			ENSG00000123358.20	NR4A1	-1.62948	0.00967355
			ENSG00000117594.10	HSD11B1	-1.67192	0.00152004
			ENSG00000124875.10	CXCL6	-1.70801	9.60148e-05
			ENSG00000175183.10	CSRP2	-1.7214	0.000914569
			ENSG00000187957.8	DNER	-1.72736	0.0107258
			ENSG00000103888.17	CEMIP	-1.73015	0.000186982
			ENSG00000148671.14	ADIRF	-1.74363	0.00429475
			ENSG00000180638.19	SLC47A2	-1.76363	0.0218423
			ENSG00000115461.5	IGFBP5	-1.76959	0.0196003
			ENSG00000113448.21	PDE4D	-1.77775	0.0100592
			ENSG00000173641.18	HSPB7	-1.80535	5.42322e-05
			ENSG00000006016.12	CRLF1	-1.82605	0.0099005
			ENSG00000041982.17	TNC	-2.00654	9.99232e-05
			ENSG00000125144.14	MT1G	-2.02738	0.0351237
			ENSG00000165507.9	DEPP1	-2.1315	3.49245e-06
			ENSG00000182636.8	NDN	-2.13873	0.0100592
			ENSG00000196616.15	ADH1B	-2.18594	4.607e-05
			ENSG00000173801.17	JUP	-2.28604	0.00884168
			ENSG00000102032.13	RENBP	-2.30574	0.0434927
			ENSG00000162366.8	PDZK1IP1	-2.3578	0.0245133
			ENSG00000120068.7	HOXB8	-2.38077	0.00411992
			ENSG00000087586.18	AURKA	-2.42685	0.0145445
			ENSG00000211445.13	GPX3	-2.52754	0.00038021
			ENSG00000184792.16	OSBP2	-2.60727	0.0145316
			ENSG00000133048.13	CHI3L1	-2.79612	8.15844e-06
			ENSG00000149968.12	MMP3	-3.11909	7.85288e-10
			ENSG00000243137.8	PSG4	-3.15515	0.00299029
			ENSG00000019582.17	CD74	-3.24345	3.03982e-05
			ENSG00000103449.13	SALL1	-3.51236	0.0295104
			ENSG00000072952.21	IRAG1	-4.16616	0.0235552
			ENSG00000155897.10	ADCY8	-5.25463	0.00111006
			ENSG00000204941.14	PSG5	-6.43113	0.00924984
			ENSG00000147394.20	ZNF185	-6.43476	0.00540682
			ENSG00000172794.20	RAB37	-6.65869	0.00269775
			ENSG00000134028.14	ADAMDEC1	-7.00362	0.00019686
