# Supplementary material for: Increased METTL3 Expression and m6A Methylation in Myoblasts of Facioscapulohumeral Muscular Dystrophy
Source: Int J Mol Sci. 2025 May 28;26(11):5170. doi: 10.3390/ijms26115170 (PMC12155334; doi:10.3390/ijms26115170)
Supplement: Supplementary file 1 [file ijms-26-05170-s001.zip › Table S4.xlsx]

## Sheet: IPA results
			Table S4: Significant different IPA canonical pathways on genes harboring differential m6A sites in FSHD and UASb myoblasts. UASb: unaffected sibling
			Ingenuity Canonical Pathways	-log(p-value)	Molecules
			UVA-Induced MAPK Signaling	7.95	CASP9,EGFR,JUN,MAPK1,MAPK10,MAPK14,MAPK9,MTOR,PARP9,RASD1,RPS6KA2,RPS6KA4,RPS6KB1,SMPD1,SMPD4,STAT1
			Estrogen Receptor Signaling	7.28	ADCY9,CACNG1,CTBP2,EGFR,EIF2B2,EP300,FBXO32,GNAL,GNAQ,GNG12,JAK1,JUN,MAPK1,MED10,MED15,MED16,MMP1,MMP11,MTOR,NDUFA12,NDUFA6,NDUFV3,PDGFC,POLR2B,PPARGC1A,PRKD3,RAF1,RASD1,RPS6KB1,SHC1,SOD2,THRAP3,ZDHHC7
			UVC-Induced MAPK Signaling	6.94	EGFR,JUN,MAPK1,MAPK10,MAPK14,MAPK9,PRKD3,RAF1,RASD1,SMPD1,SMPD4
			Pulmonary Fibrosis Idiopathic Signaling Pathway	6.87	COL18A1,COL5A1,COL8A1,CXCL12,EGFR,EIF4EBP2,EP300,ITGB6,JUN,MAP3K7,MAPK1,MAPK10,MAPK14,MAPK9,MMP1,MMP11,MTOR,PDGFC,PDGFRB,RAF1,RASD1,RBPJ,RPS6KA2,RPS6KA4,RPS6KB1,SMAD3,SUZ12,TGFB1
			Cholecystokinin/Gastrin-mediated Signaling	6.84	BCAR1,CREM,EGFR,GNAQ,ITPR3,JUN,MAPK1,MAPK10,MAPK14,MAPK9,PRKD3,RAF1,RASD1,RHOG,RHOQ,SHC1
			EGF Signaling	6.5	EGFR,ITPR3,JAK1,JUN,MAPK1,MAPK14,MTOR,RAF1,RPS6KB1,SHC1,STAT1
			Senescence Pathway	6.48	ANAPC5,ASXL1,BHLHE40,CACNG1,DMTF1,EP300,HIPK2,ITPR3,JUN,MAP3K7,MAPK1,MAPK14,MTOR,NF1,PDHX,PPP2R2A,PPP3CA,PPP3CB,RAF1,RASD1,RBL2,RPS6KA4,SMAD3,SMAD5,SOD2,TGFB1
			Neddylation	6.4	CAND1,COMMD3,COMMD7,CUL3,CUL4B,CUL7,DCAF5,FBXO17,FBXO31,FBXO32,FBXO44,FEM1B,FEM1C,KEAP1,KLHL2,KLHL21,KLHL9,LRRC41,MUL1,PSMB7,PSMD1,SKP2,UCHL3
			Signaling by PDGF	6.34	BCAR1,COL5A1,CRK,CRKL,FURIN,NCK2,PDGFC,PDGFRB,RAPGEF1,STAT1,THBS3
			Regulation of the Epithelial Mesenchymal Transition by Growth Factors Pathway	6.32	EGFR,HMGA2,JAK1,JUN,MAP3K7,MAPK1,MAPK10,MAPK14,MAPK9,MMP1,MTOR,PDGFC,PDGFRB,RAF1,RASD1,SHC1,SMAD3,TGFB1,TWIST1,ZEB2
			Regulation of lipid metabolism by PPARalpha	5.99	ABCA1,AHR,AHRR,EP300,MED10,MED11,MED15,MED16,MED19,MED29,NR1D1,PPARGC1A,RGL1,THRAP3,TIAM2
			Cardiac Hypertrophy Signaling	5.95	ADCY9,CACNG1,EIF2B2,EP300,GNAL,GNAQ,GNG12,IRS1,JUN,MAP3K7,MAPK1,MAPK10,MAPK14,MAPK9,MTOR,PPP3CA,PPP3CB,RAF1,RASD1,RHOG,RHOQ,RPS6KB1,TGFB1
			NGF Signaling	5.89	CRK,MAP3K7,MAPK1,MAPK10,MAPK9,RAF1,RASD1,RHOG,RPS6KA2,RPS6KA4,RPS6KB1,SHC1,SMPD1,SMPD4,TRIO
			ERBB Signaling	5.78	EGFR,JUN,MAPK1,MAPK10,MAPK14,MAPK9,MTOR,NCK2,PRKD3,RAF1,RASD1,RPS6KB1,SHC1
			Androgen Signaling	5.74	CACNG1,EP300,GNAL,GNAQ,GNG12,GTF2A2,ITPR3,JUN,MAPK1,POLR2B,PRKD3,SHBG,SHC1,SMAD3,TAF12,TAF6,TAF7,TAF9
			Hepatic Fibrosis Signaling Pathway	5.7	BRD4,CACNG1,CCL2,CSNK1D,FTH1,IL1R1,IRS2,ITGA1,ITGB6,JAK1,JUN,MAP3K7,MAPK1,MAPK10,MAPK14,MAPK9,MMP1,MTOR,PDGFC,PDGFRB,PRKD3,RAF1,RASD1,RHOG,RHOQ,RPS6KB1,SMAD3,SOD2,TF,TGFB1
			Signaling by NTRK1 (TRKA)	5.66	AP2B1,CRK,CRKL,DUSP3,IRS1,IRS2,KIDINS220,MAPK1,MAPK14,RAPGEF1,RPS6KA2,SHC1
			IL-3 Signaling	5.66	CRKL,JAK1,JUN,MAPK1,PPP3CA,PPP3CB,PRKD3,RAF1,RAPGEF1,RASD1,SHC1,STAT1
			Role of Chondrocytes in Rheumatoid Arthritis Signaling Pathway	5.6	CAMKK2,CASP9,CCL2,CXCL12,IL1R1,JUN,MAP3K7,MAPK1,MAPK14,MAPK9,MMP1,MMP11,MTOR,PDGFC,PPP3CA,PPP3CB
			Insulin Receptor Signaling	5.54	CBL,CRK,CRKL,EIF2B2,IRS1,IRS2,JAK1,MAPK1,MTOR,RAF1,RAPGEF1,RASD1,RHOQ,RPS6KB1,SHC1
			Protein Ubiquitination Pathway	5.46	AMFR,ANAPC5,BAP1,CBL,DNAJB4,DNAJB6,DNAJC14,DNAJC5,HSPA13,HSPA1A,HSPH1,PSMB7,PSMD1,SACS,SKP2,UBE2N,UBE2R2,UBE2Z,UCHL3,USP22,USP25,USP3,USP53
			CXCR4 Signaling	5.35	ADCY9,BCAR1,CRK,CXCL12,GNAL,GNAQ,GNG12,ITPR3,JUN,MAPK1,MAPK10,MAPK9,PRKD3,RAF1,RASD1,RHOG,RHOQ
			IL-17A Signaling in Gastric Cells	5.31	CCL20,EGFR,JUN,MAPK1,MAPK10,MAPK14,MAPK9
			Role of Tissue Factor in Cancer	5.25	EGFR,GNAQ,JUN,MAP3K7,MAPK1,MAPK10,MAPK14,MAPK9,MMP1,MTOR,PPP2R2A,RAF1,RASD1,RBL2,RPS6KA2,RPS6KA4,RPS6KB1,TGFB1,YES1
			HIF1α Signaling	5.19	EP300,HSPA1A,JUN,MAPK1,MMP1,MMP11,MTOR,PDGFC,PPP3CA,PPP3CB,PRKD3,RACK1,RAF1,RAN,RASD1,RPS6KB1,SAT2,TF,TGFB1
			Role of PKR in Interferon Induction and Antiviral Response	5.18	CASP9,COLEC12,HSPA1A,IFNAR1,JAK1,JUN,MAP3K7,MAPK1,MAPK10,MAPK14,MAPK9,PDGFC,PDGFRB,STAT1,TAB2
			Renin-Angiotensin Signaling	5.14	ADCY9,CCL2,GNAQ,ITPR3,JUN,MAPK1,MAPK10,MAPK14,MAPK9,PRKD3,RAF1,RASD1,SHC1,STAT1
			Autophagy	4.93	AMBRA1,CAMKK2,DDIT3,IRS1,IRS2,JUN,MAPK1,MAPK10,MAPK9,MTOR,NRBF2,PI4K2A,PPP2R2A,PPP3CA,PPP3CB,RAF1,RB1CC1,TGFB1,VPS39
			Protein Sorting Signaling Pathway	4.92	ADCY9,AP3D1,AP4M1,GNAQ,MIA3,PI4K2A,RAB11A,RER1,SACM1L,SEC24C,SNX17,SNX18,SNX19,TBC1D23,VPS29,WASHC2A,YES1
			IL-17A Signaling in Fibroblasts	4.92	CCL2,CXCL12,JUN,MAP3K7,MAPK1,MAPK10,MAPK14,MAPK9,MMP1,NFKBIZ,TGFB1
			Apelin Endothelial Signaling Pathway	4.91	ADCY9,CCL2,GNAL,GNAQ,GNG12,JUN,MAPK1,MAPK10,MAPK9,MTOR,PRKD3,RAF1,RASD1,RPS6KB1,SMAD3
			UVB-Induced MAPK Signaling	4.81	EGFR,JUN,MAPK1,MAPK10,MAPK14,MAPK9,MTOR,PRKD3,RPS6KB1
			FLT3 Signaling in Hematopoietic Progenitor Cells	4.81	CBL,MAPK1,MAPK14,MTOR,RAF1,RASD1,RPS6KA2,RPS6KA4,RPS6KB1,SHC1,STAT1
			IL-1 Signaling	4.78	ADCY9,GNAL,GNAQ,GNG12,IL1R1,JUN,MAP3K7,MAPK1,MAPK10,MAPK14,MAPK9,TAB2
			Deubiquitination	4.78	ASXL1,BAP1,CYLD,EP300,KAT2A,KEAP1,MAP3K7,MUL1,OTUD5,PSMB7,PSMD1,SIAH2,SKP2,SMAD3,TGFB1,TOMM20,UCHL3,USP22,USP25,USP3,ZRANB1
			Transcriptional regulation of white adipocyte differentiation	4.71	EP300,MED10,MED11,MED15,MED16,MED19,MED29,PPARGC1A,TGFB1,THRAP3,ZNF638
			CNTF Signaling	4.68	JAK1,MAPK1,MTOR,RAF1,RASD1,RPS6KA2,RPS6KA4,RPS6KB1,STAT1
			Role of NFAT in Cardiac Hypertrophy	4.66	ADCY9,CACNG1,EP300,GNAQ,GNG12,ITPR3,MAP3K7,MAPK1,MAPK10,MAPK14,MAPK9,PPP3CA,PPP3CB,PRKD3,RAF1,RASD1,RCAN1,SHC1,TGFB1
			Colorectal Cancer Metastasis Signaling	4.63	ADCY9,CASP9,EGFR,GNAL,GNAQ,GNG12,JAK1,JUN,MAPK1,MAPK10,MAPK9,MMP1,MMP11,PDGFC,PTGER4,RASD1,RHOG,RHOQ,SMAD3,STAT1,TGFB1
			Neuregulin Signaling	4.63	CRK,CRKL,DCN,EGFR,ITGA1,ITGB6,MAPK1,MTOR,PRKD3,RAF1,RASD1,RPS6KB1,SHC1
			Class I MHC mediated antigen processing and presentation	4.61	ANAPC5,CUL3,CUL7,ERAP1,FBXO17,FBXO31,FBXO32,FBXO44,HERC2,KEAP1,KLHL2,KLHL21,KLHL9,LRRC41,PJA2,PSMB7,PSMD1,RNF19A,SEC24C,SEC61A2,SIAH2,SKP2,TAPBP,UBE2N,UBE2R2,UBE2Z
			MAPK targets/ Nuclear events mediated by MAP kinases	4.57	DUSP3,JUN,MAPK1,MAPK10,MAPK14,MAPK9,RPS6KA2
			PDGF Signaling	4.56	CRK,CRKL,JAK1,JUN,MAPK1,PDGFC,PDGFRB,RAF1,RASD1,SHC1,STAT1
			Insulin Secretion Signaling Pathway	4.45	ADCY9,CACNG1,EIF2B2,EIF4A2,EIF4EBP2,FURIN,GNAQ,ITPR3,JAK1,MAPK1,MAPK14,MTOR,PDHX,PRKD3,RPS6KB1,SEC61A2,SPCS3,SRP19,SSR3,STAT1,YES1
			Molecular Mechanisms of Cancer	4.44	ADCY9,CASP9,CBL,CRK,CTNND1,DIABLO,EP300,GABBR2,GNAL,GNAQ,GNG12,GPR137B,GPR153,GPR176,HIPK2,IFNAR1,IL1R1,IRS1,ITGA1,ITGB6,JAK1,JUN,MAP3K7,MAPK1,MAPK10,MAPK14,MAPK9,MMP1,MMP11,NF1,PRKD3,PTGER4,RAF1,RAPGEF1,RASD1,RBL2,RBPJ,RHOG,RHOQ,SHC1,SMAD3,SMAD5,SPIN1,TAB2,TGFB1
			Paxillin Signaling	4.44	BCAR1,CRK,GIT2,ITGA1,ITGB6,MAPK1,MAPK10,MAPK14,MAPK9,NCK2,PARVA,RASD1
			IL-22 Signaling	4.42	JAK1,MAPK1,MAPK10,MAPK14,MAPK9,STAT1
			PPARα/RXRα Activation	4.42	ABCA1,ADCY9,CAND1,EP300,GNAQ,IL1R1,IRS1,JUN,MAP3K7,MAPK1,MAPK14,PPARGC1A,RAF1,RASD1,SHC1,SMAD3,TGFB1
			GDNF Family Ligand-Receptor Interactions	4.35	IRS1,IRS2,ITPR3,JUN,MAPK1,MAPK10,MAPK9,RAF1,RASD1,SHC1
			Pulmonary Healing Signaling Pathway	4.33	CXCL12,EGFR,EP300,MAPK1,MAPK10,MAPK14,MAPK9,MMP1,MMP11,PDGFC,PRKD3,RAF1,RASD1,RBPJ,SMAD5,TGFB1,YES1
			CLEAR Signaling Pathway	4.31	BMT2,CLCN7,EGFR,EP300,ITPR3,MAPK1,MAPK14,MAPK9,MTOR,NAGLU,NAGPA,NRBF2,PDGFRB,PPARGC1A,PPP2R2A,PPP3CA,PPP3CB,PRKD3,RASD1,RRAGC,TGFB1
			Ephrin Receptor Signaling	4.31	ARPC5L,BCAR1,CRK,CRKL,CXCL12,GNAL,GNAQ,GNG12,ITGA1,ITGB6,MAPK1,NCK2,PDGFC,RAF1,RAPGEF1,RASD1,SHC1
			RANK Signaling in Osteoclasts	4.29	CBL,JUN,MAP3K7,MAPK1,MAPK10,MAPK14,MAPK9,PPP3CA,PPP3CB,RAF1,TAB2
			AMPK Signaling	4.28	AK6,CAMKK2,CHRND,EP300,GNAL,GNAQ,GNG12,IRS1,IRS2,MAP3K7,MAPK1,MAPK14,MTOR,PPARGC1A,PPM1G,PPP2R2A,RAB11A,RAB6A,RPS6KB1
			Endocannabinoid Cancer Inhibition Pathway	4.23	ADCY9,CAMKK2,CASP9,DDIT3,GNAL,GNAQ,MAPK1,MAPK14,MTOR,PDGFC,RAF1,SMPD1,SMPD4,TWIST1
			Glucocorticoid Receptor Signaling	4.15	CCL2,DUSP1,EGFR,EP300,GJA1,GTF2A2,HSPA1A,IFNAR1,IL1R1,JAK1,JUN,KRT80,MAP3K7,MAPK1,MAPK10,MAPK14,MAPK9,MMP1,NDUFA12,NDUFA6,NDUFV3,POLR2B,PPP3CA,PPP3CB,RAF1,RASD1,SHC1,SMAD3,STAT1,TAF12,TAF6,TAF7,TAF9,TGFB1
			TGF-β Signaling	4.12	EP300,JUN,MAP3K7,MAPK1,MAPK14,MAPK9,RAF1,RASD1,SMAD3,SMAD5,TGFB1
			Synaptogenesis Signaling Pathway	4.12	ADCY9,AP2B1,ARPC5L,CDH11,CNTNAP1,CRK,CRKL,CTNND1,DNAJC5,EIF4EBP2,MAPK1,MAPK14,MTOR,PAFAH1B1,RAF1,RAPGEF1,RASD1,RPS6KB1,SHC1,STXBP1,THBS3,YES1
			Role of Osteoclasts in Rheumatoid Arthritis Signaling Pathway	4.1	CASP9,CBL,COL18A1,COL5A1,COL8A1,IL1R1,JUN,MAP3K7,MAPK1,MAPK10,MAPK14,MAPK9,MMP1,MMP11,PPP3CA,PPP3CB,RAF1,RASD1,RHOG,RHOQ,SHC1,TAB2
			Coronavirus Pathogenesis Pathway	4.07	CASP9,CCL2,DDIT3,EP300,FURIN,IFNAR1,JAK1,JUN,MAPK1,MAPK10,MAPK14,MAPK9,OAS1,RBL2,SMAD3,STAT1,TGFB1
			Cerebral Malformation Signaling Pathway	4.01	AMBRA1,CCL2,CCM2,HEG1,JUN,MAPK1,MAPK10,MAPK9,MTOR,PDGFC,SOD2,UNC13B
			PAK Signaling	3.98	ARHGAP10,ITGA1,ITGB6,MAPK1,MAPK10,MAPK9,NCK2,PDGFC,PDGFRB,RAF1,RASD1,SHC1
			Oncostatin M Signaling	3.79	JAK1,MAPK1,MMP1,RAF1,RASD1,SHC1,STAT1
			ID1 Signaling Pathway	3.78	BHLHE40,CHRND,CUL3,EGFR,EP300,MAPK1,MAPK14,MCAM,PDGFC,PTGER4,RAF1,RASD1,SMAD3,SMAD5,TGFB1,YES1
			Pancreatic Adenocarcinoma Signaling	3.74	CASP9,EGFR,JAK1,MAPK1,MAPK10,MAPK9,PDGFC,RAF1,RBL2,SMAD3,STAT1,TGFB1
			Iron homeostasis signaling pathway	3.7	CIAO1,EGFR,FTH1,JAK1,MAPK1,PDGFRB,SKP2,SLC25A37,SLC39A14,SMAD3,SMAD5,STEAP3,TF
			NRF2-mediated Oxidative Stress Response	3.7	ABCC1,CLPP,CUL3,DNAJB4,DNAJB6,DNAJC14,DNAJC5,EP300,FTH1,JUN,KEAP1,MAP3K7,MAPK1,MAPK14,MAPK9,PRKD3,RAF1,RASD1,SOD2
			PPAR Signaling	3.7	EP300,IL1R1,JUN,MAP3K7,MAPK1,PDGFC,PDGFRB,PPARGC1A,RAF1,RASD1,SHC1
			Wound Healing Signaling Pathway	3.68	COL18A1,COL5A1,COL8A1,EGFR,IL1R1,JAK1,JUN,MAP3K7,MAPK1,MAPK10,MAPK9,MMP1,PDGFC,RAF1,RASD1,SHC1,STAT1,TGFB1
			MicroRNA Biogenesis Signaling Pathway	3.64	EGFR,EXOSC6,MAPK1,MAPK14,MTOR,NUP160,POLR2B,RAN,RASD1,RPS6KB1,SMAD3,SMAD5,TGFB1,TSN,TSNAX
			IL-8 Signaling	3.64	EGFR,GNAL,GNAQ,GNG12,JUN,MAPK1,MAPK10,MAPK9,MTOR,PDGFC,PRKD3,RAF1,RASD1,RHOG,RHOQ,RPS6KB1
			Regulation of eIF4 and p70S6K Signaling	3.62	EIF2B2,EIF3A,EIF4A2,EIF4EBP2,IRS1,ITGA1,ITGB6,MAPK1,MAPK14,MTOR,PPP2R2A,RAF1,RASD1,RPS6KB1,SHC1
			Inhibition of Angiogenesis by TSP1	3.6	JUN,MAPK1,MAPK10,MAPK14,MAPK9,TGFB1
			Integrin Signaling	3.59	ARPC5L,BCAR1,CRK,CRKL,ITGA1,ITGB6,MAPK1,NCK2,PARVA,RAF1,RAPGEF1,RASD1,RHOG,RHOQ,SHC1,TSPAN5
			Endocannabinoid Neuronal Synapse Pathway	3.56	ADCY9,CACNG1,GNAL,GNAQ,GNG12,ITPR3,MAPK1,MAPK10,MAPK14,MAPK9,MGLL,PPP3CA,PPP3CB
			Chromatin organization	3.55	ARID4B,BRD8,EP300,KAT2A,KDM2A,KDM3A,KMT2C,KMT5B,MBD3,MRGBP,RIOX2,SUPT7L,SUZ12,TAF12,TAF9,USP22,YEATS4,ZZZ3
			Histone Modification Signaling Pathway	3.55	BAP1,BRD4,EP300,H1-0,HR,KAT2A,KDM2A,KDM3A,KMT2C,KMT2E,KMT5B,MAPK10,MAPK9,PDGFC,PYGO2,RIOX2,RPS6KA4,SPIN1,USP22,ZZZ3
			HGF Signaling	3.55	CRKL,ITGA1,ITGB6,JUN,MAP3K7,MAPK1,MAPK10,MAPK9,PRKD3,RAF1,RAPGEF1,RASD1
			GNRH Signaling	3.49	ADCY9,CACNG1,EGFR,GNAQ,GNG12,ITPR3,JUN,MAP3K7,MAPK1,MAPK10,MAPK14,MAPK9,PRKD3,RAF1,RASD1
			Endothelin-1 Signaling	3.47	ADCY9,CASP9,ECE1,GNAL,GNAQ,ITPR3,JUN,MAPK1,MAPK10,MAPK14,MAPK9,PRKD3,RAF1,RASD1,SHC1
			Thrombopoietin Signaling	3.44	IRS2,JUN,MAPK1,PRKD3,RAF1,RASD1,SHC1,STAT1
			Role of JAK family kinases in IL-6-type Cytokine Signaling	3.41	JAK1,MAPK1,MAPK10,MAPK14,MAPK9,MMP1,PDGFC,STAT1,TGFB1
			Oxytocin Signaling Pathway	3.4	CACNG1,CAMKK2,EGFR,GJA1,GNAL,GNAQ,GNG12,ITPR3,MAPK1,MAPK10,MAPK14,MAPK9,MFN2,PPP3CA,PPP3CB,PRKD3,RAF1,RASD1,SHC1
			ILK Signaling	3.4	IRS1,IRS2,ITGB6,JUN,MAPK1,MAPK10,MAPK9,MTOR,NCK2,PARVA,PDGFC,PPP2R2A,RHOG,RHOQ,RPS6KA4
			Melanocyte Development and Pigmentation Signaling	3.39	ADCY9,CRK,EP300,MAPK1,RAF1,RASD1,RPS6KA2,RPS6KA4,RPS6KB1,SHC1
			Ferroptosis Signaling Pathway	3.37	ABCA1,BAP1,CHAC1,FTH1,KEAP1,MAPK1,RAF1,RASD1,RBL2,SLC39A14,STEAP3,TF
			Gap Junction Signaling	3.34	ADCY9,CSNK1D,DLG1,EGFR,GJA1,GNAQ,ITPR3,MAPK1,MAPK10,MAPK9,PDGFRB,PPP3CA,PPP3CB,PRKD3,PTGER4,RAF1,RASD1,SKP2,SMAD3,SMAD5,TGFB1
			Reelin Signaling in Neurons	3.34	ARHGEF39,ARPC5L,CRK,CRKL,MAPK1,MAPK10,MAPK9,MTOR,NDEL1,PAFAH1B1,RAPGEF1,YES1
			JAK/STAT Signaling	3.33	GNAQ,JAK1,JUN,MAPK1,MTOR,RAF1,RASD1,SHC1,STAT1
			Sumoylation Pathway	3.32	CTBP2,EP300,JUN,MAPK10,MAPK9,RAN,RHOG,RHOQ,SENP6,SLC19A1
			Microautophagy Signaling Pathway	3.31	COL18A1,COL5A1,COL8A1,PSMB7,PSMD1,SEC24C,TOMM20,VPS25,VPS28,VPS37B,VPS37C,VPS39,VPS4A
			Tuberculosis Active Signaling Pathway	3.3	CASP9,IL1R1,JAK1,JUN,MAP3K7,MAPK1,MAPK10,MAPK14,MAPK9,MTOR,NFKBIZ,PPP3CA,PPP3CB,RAB14,RACK1,RPS6KB1,STAT1
			Thrombin Signaling	3.3	ADCY9,ARHGEF39,EGFR,GNAL,GNAQ,GNG12,ITPR3,MAPK1,MAPK14,PRKD3,RAF1,RASD1,RHOG,RHOQ,RPS6KB1,SHC1
			Glycation Signaling Pathway	3.26	CCL2,DDIT3,IRS1,JAK1,JUN,MAPK1,MAPK10,MAPK14,MAPK9,MTOR,PDGFC,PRKD3,RAF1,RASD1,STAT1,TGFB1
			LPS-stimulated MAPK Signaling	3.25	JUN,MAP3K7,MAPK1,MAPK10,MAPK14,MAPK9,PRKD3,RAF1,RASD1
			HER-2 Signaling in Breast Cancer	3.22	CASP9,COX15,EGFR,ITGB6,JUN,MAPK1,MTOR,NUP160,PRKD3,RAF1,RASD1,RBL2,RPS6KB1,SMAD3,SURF1,YES1
			MAP kinase activation	3.19	MAP3K7,MAPK10,MAPK14,MAPK9,TAB2,UBE2N
			IGF-1 Signaling	3.18	CASP9,IRS1,IRS2,JAK1,JUN,MAPK1,RAF1,RASD1,RPS6KB1,SHC1
			p38 MAPK Signaling	3.18	DDIT3,DUSP1,IL1R1,MAP3K7,MAPK14,RPS6KA2,RPS6KA4,RPS6KB1,STAT1,TAB2,TGFB1
			Role of Osteoblasts, Osteoclasts and Chondrocytes in Rheumatoid Arthritis	3.18	CASP9,CBL,CSNK1D,IL1R1,JUN,MAP3K7,MAPK1,MAPK10,MAPK14,MAPK9,MMP1,PPP3CA,PPP3CB,SMAD5,TAB2,TGFB1
			GM-CSF Signaling	3.17	MAPK1,PPP3CA,PPP3CB,RACK1,RAF1,RASD1,SHC1,STAT1
			Mitochondrial Division Signaling Pathway	3.14	CACNG1,GNAQ,INF2,ITPR3,MAPK1,MARCHF5,MUL1,PDGFC,PPP2R2A,PPP3CA,PPP3CB,RASD1,SPIRE1
			Dolichol and Dolichyl Phosphate Biosynthesis	3.12	DHDDS,DOLK
			IL-17 Signaling	3.09	CCL2,CCL20,CSF3,JAK1,JUN,MAP3K7,MAPK1,MAPK10,MAPK14,MAPK9,PDGFC,RASD1,TAB2,TGFB1
			NLR signaling pathways	3.07	CASP9,CYLD,MAP3K7,MAPK14,PANX1,TAB2,UBE2N
			Interleukin-3, Interleukin-5 and GM-CSF signaling	3.07	CBL,CRK,CRKL,JAK1,RAPGEF1,SHC1,YES1
			Opioid Signalling	3.07	ADCY9,CAMKK2,GNAL,GNAQ,GNG12,ITPR3,MAPK1,PPP3CA,PPP3CB
			BMP signaling pathway	3.07	JUN,MAP3K7,MAPK1,MAPK10,MAPK14,MAPK9,RAF1,RASD1,SMAD5
			Glioma Signaling	3.07	EGFR,IDH3B,MAPK1,MTOR,PDGFC,PDGFRB,PRKD3,RAF1,RASD1,RBL2,SHC1
			Endocannabinoid Developing Neuron Pathway	3.07	ADCY9,GNAL,GNG12,MAPK1,MAPK10,MAPK14,MAPK9,MGLL,MTOR,RAF1,RASD1
			Myelination Signaling Pathway	3.06	EGFR,EP300,IRS1,ITGB6,JUN,MAPK1,MTOR,PDGFC,PDGFRB,PPP3CA,PPP3CB,RAF1,RASD1,RPS6KB1,SMAD3,SMAD5,SOX8,XAF1,YES1,ZEB2
			Opioid Signaling Pathway	3.06	ADCY9,AP2B1,CACNG1,EP300,GNAL,GNAQ,GNG12,ITPR3,MAPK1,PPP3CA,PPP3CB,PRKD3,RAF1,RASD1,RPS6KA2,RPS6KA4,RPS6KB1,YES1
			Sertoli Cell-Germ Cell Junction Signaling Pathway (Enhanced)	3.04	ARPC5L,BCAR1,CLDN12,CTNND1,GJA1,IL1R1,JUN,MAP3K7,MAPK1,MAPK10,MAPK14,MAPK9,PPP2R2A,RASD1,SMAD3,TGFB1
			Macrophage Alternative Activation Signaling Pathway	3.03	ABCA1,DUSP1,IRS1,IRS2,JAK1,JUN,MAPK1,MAPK14,MTOR,PPARGC1A,RPS6KA4,RPS6KB1,STAT1,TGFB1
			Hepatic Fibrosis / Hepatic Stellate Cell Activation	3.03	CCL2,COL18A1,COL5A1,COL8A1,ECE1,EGFR,IFNAR1,IL1R1,MMP1,PDGFC,PDGFRB,SMAD3,STAT1,TGFB1
			mTOR Signaling	3.03	EIF3A,EIF4A2,EIF4EBP2,IRS1,MAPK1,MTOR,PDGFC,PPP2R2A,PRKD3,RASD1,RHOG,RHOQ,RPS6KA2,RPS6KA4,RPS6KB1
			Aldosterone Signaling in Epithelial Cells	3.02	DNAJB4,DNAJB6,DNAJC14,DNAJC5,DUSP1,HSPA13,HSPA1A,HSPH1,ITPR3,MAPK1,PRKD3,RAF1,SACS
			Glioblastoma Multiforme Signaling	3.02	EGFR,ITPR3,MAPK1,MTOR,NF1,PDGFC,PDGFRB,RAF1,RASD1,RHOG,RHOQ,RPS6KB1,SHC1
			G Beta Gamma Signaling	3.01	CACNG1,EGFR,GNAL,GNAQ,GNG12,ITPR3,MAPK1,PRKD3,RAF1,RASD1,SHC1
			Unfolded protein response	3	AMFR,DDIT3,DNAJB4,DNAJB6,DNAJC14,DNAJC5,HSPA1A,HSPH1,PPP1R15A
			α-Adrenergic Signaling	2.99	ADCY9,GNAL,GNAQ,GNG12,ITPR3,MAPK1,PRKD3,PYGB,RAF1,RASD1
			PTEN Signaling	2.99	BCAR1,CASP9,CBL,EGFR,ITGA1,ITGB6,MAPK1,PDGFRB,RAF1,RASD1,RPS6KB1,SHC1
			Role of IL-17A in Arthritis	2.98	CCL2,CCL20,MAPK1,MAPK10,MAPK14,MAPK9,MMP1
			RAF/MAP kinase cascade	2.98	CUL3,DLG1,DUSP1,EGFR,IRS1,IRS2,JAK1,MAPK1,NF1,PDGFRB,PSMB7,PSMD1,RAF1,RGL1,SHC1,SPRED2,SPTBN1
			Type II Diabetes Mellitus Signaling	2.97	CACNG1,IRS1,IRS2,ITPR3,MAP3K7,MAPK1,MAPK10,MAPK9,MTOR,PRKD3,SMPD1,SMPD4
			Fcγ Receptor-mediated Phagocytosis in Macrophages and Monocytes	2.97	ARPC5L,CBL,CRK,MAPK1,NCK2,PRKD3,RAB11A,RPS6KB1,YES1
			Cardiac Hypertrophy Signaling (Enhanced)	2.97	ADCY9,ATP2A3,CACNG1,DLG1,EIF2B2,EP300,GNAQ,GNG12,IFNAR1,IL1R1,ITGA1,ITGB6,ITPR3,JUN,MAP3K7,MAPK1,MAPK10,MAPK14,MAPK9,MTOR,PPP3CA,PPP3CB,PRKD3,RAF1,RASD1,RCAN1,RPS6KB1,TGFB1
			fMLP Signaling in Neutrophils	2.93	ARPC5L,GNAL,GNAQ,GNG12,ITPR3,MAPK1,PPP3CA,PPP3CB,PRKD3,RAF1,RASD1
			Elastic fibre formation	2.9	FURIN,ITGB6,LOXL2,LOXL4,MFAP3,TGFB1
			Prolactin Signaling	2.87	EP300,IRS1,JUN,MAPK1,PRKD3,RAF1,RASD1,SHC1,STAT1
			Renal Cell Carcinoma Signaling	2.86	CRK,EP300,JUN,MAPK1,RAF1,RAPGEF1,RASD1,TGFB1
			Circadian Rhythm Signaling	2.84	ADCY9,BHLHE40,CACNG1,CSNK1D,EIF4EBP2,GNAQ,GNG12,ITPR3,MAPK1,MTOR,NFIL3,NR1D1,PRKD3,RACK1,RAF1,RASD1,YES1
			Endosomal Sorting Complex Required For Transport (ESCRT)	2.83	VPS25,VPS28,VPS37B,VPS37C,VPS4A
			Sertoli Cell-Sertoli Cell Junction Signaling	2.83	CDH11,CLDN12,DLG1,EGFR,GJA1,IL1R1,JUN,KEAP1,MAP3K7,MAPK1,MAPK10,MAPK14,MAPK9,RAF1,RASD1,SPTBN1
			Cachexia Signaling Pathway	2.83	ADCY9,CASP9,CCL2,EIF2B2,EP300,FBXO32,HSPA1A,IL1R1,IRS1,MAPK1,MAPK10,MAPK14,MAPK9,MFN2,MTOR,PRKD3,PSMB7,PSMD1,SMAD3,STAT1,TGFB1
			HMGB1 Signaling	2.78	CCL2,IL1R1,JUN,KAT2A,MAPK1,MAPK10,MAPK14,MAPK9,RASD1,RHOG,RHOQ,TGFB1
			STAT3 Pathway	2.77	EGFR,IFNAR1,IL1R1,MAPK1,MAPK10,MAPK14,MAPK9,PDGFRB,RAF1,RASD1,TGFB1
			White Adipose Tissue Browning Pathway	2.77	ADCY9,CACNG1,CAMKK2,CTBP2,FNDC5,ITPR3,MAPK1,MAPK14,NDN,PPARGC1A,THRA
			Sphingosine-1-phosphate Signaling	2.76	ADCY9,CASP9,GNAQ,MAPK1,PDGFC,PDGFRB,RHOG,RHOQ,SMPD1,SMPD4
			Chemokine Signaling	2.75	CCL2,CXCL12,GNAQ,JUN,MAPK1,MAPK14,RAF1,RASD1
			RHO GTPase cycle	2.75	ANKFY1,ANKLE2,ARHGAP10,ARHGAP24,ARHGEF39,CUL3,FAF2,FMNL1,GIT2,GJA1,KIDINS220,MCAM,NCK2,PGRMC2,RAPGEF1,RHOG,RHOQ,SPTBN1,STBD1,STEAP3,SYDE1,TIAM2,TOR1AIP1,TRIO
			Xenobiotic Metabolism General Signaling Pathway	2.71	AHR,CUL3,EP300,KEAP1,MAP3K7,MAPK1,MAPK14,MAPK9,PRKD3,RAF1,RASD1,SLC51A
			Apelin Liver Signaling Pathway	2.71	IRS1,MAPK10,MAPK9,PDGFRB
			Role of JAK2 in Hormone-like Cytokine Signaling	2.69	IRS1,IRS2,JAK1,PDGFC,SH2B3,SHC1,STAT1
			IL-13 Signaling Pathway	2.66	DUSP1,FAM120A,JAK1,JUN,MAPK1,MAPK14,MTOR,STAT1,TGFB1,YES1
			4-1BB Signaling in T Lymphocytes	2.65	JUN,MAPK1,MAPK10,MAPK14,MAPK9
			Pathogen Induced Cytokine Storm Signaling Pathway	2.63	BHLHE40,CCL2,CCL20,COL18A1,COL5A1,COL8A1,CXCL12,CXCL16,FTH1,GSDME,IFNAR1,IL1R1,JAK1,JUN,MAPK1,MAPK10,MAPK14,MAPK9,PDGFC,STAT1,TGFB1
			CD40 Signaling	2.61	JUN,MAP3K7,MAPK1,MAPK10,MAPK14,MAPK9,TANK
			Asparagine N-linked glycosylation	2.61	AMFR,DERL2,DHDDS,DOLK,DPM2,FUT8,MGAT2,MPDU1,NGLY1,RNF103
			Acute Phase Response Signaling	2.59	C4A,IL1R1,JUN,MAP3K7,MAPK1,MAPK14,MAPK9,MTOR,RAF1,RASD1,SHC1,SOD2,TF
			IL-17A Signaling in Airway Cells	2.57	CCL20,JAK1,MAP3K7,MAPK1,MAPK10,MAPK14,MAPK9
			CDK5 Signaling	2.57	ADCY9,GNAL,MAPK1,MAPK10,MAPK14,MAPK9,PPP2R2A,RAF1,RASD1
			Assembly of RNA Polymerase II Complex	2.57	GTF2A2,POLR2B,TAF12,TAF6,TAF7,TAF9
			Production of Nitric Oxide and Reactive Oxygen Species in Macrophages	2.57	JAK1,JUN,MAP3K7,MAPK1,MAPK10,MAPK14,MAPK9,PCYOX1,PPP2R2A,PRKD3,RHOG,RHOQ,STAT1
			Role of Macrophages, Fibroblasts and Endothelial Cells in Rheumatoid Arthritis	2.55	CCL2,CSNK1D,CXCL12,GNAQ,IL1R1,JUN,LTBR,MAP3K7,MAPK1,MAPK14,MAPK9,MMP1,PDGFC,PPP3CA,PPP3CB,PRKD3,RAF1,RASD1,TGFB1
			Extracellular matrix organization	2.54	COL18A1,COL5A1,DCN,DDR2,FMOD,ITGA1,ITGB6,TGFB1,VCAN
			Role of JAK1 and JAK3 in γc Cytokine Signaling	2.54	IRS1,IRS2,JAK1,MAPK1,RASD1,SHC1,STAT1
			Germ Cell-Sertoli Cell Junction Signaling	2.54	BCAR1,CTNND1,KEAP1,MAP3K7,MAPK1,MAPK10,MAPK14,MAPK9,RASD1,RHOG,RHOQ,TGFB1
			Leukocyte Extravasation Signaling	2.53	BCAR1,CLDN12,CRK,CRKL,CTNND1,CXCL12,MAPK1,MAPK10,MAPK14,MAPK9,MMP1,MMP11,PRKD3
			Regulation of the Epithelial-Mesenchymal Transition Pathway	2.53	EGFR,HMGA2,JAK1,MAPK1,PDGFRB,PYGO2,RAF1,RASD1,RBPJ,SMAD3,TGFB1,TWIST1,ZEB2
			IL-6 Signaling	2.51	IL1R1,JUN,MAP3K7,MAPK1,MAPK10,MAPK14,MAPK9,RAF1,RASD1,SHC1
			Actin Cytoskeleton Signaling	2.51	ARHGAP24,ARPC5L,BCAR1,CRK,CRKL,GNG12,ITGA1,ITGB6,MAPK1,PDGFC,RAF1,RASD1,SHC1,TIAM2,TRIO
			ERK/MAPK Signaling	2.48	BCAR1,CRK,CRKL,DUSP1,ITGA1,ITGB6,MAPK1,PPP2R2A,RAF1,RAPGEF1,RASD1,RPS6KA4,SHC1,STAT1
			Protein Kinase A Signaling	2.45	ADCY9,AKAP17A,ANAPC5,CREM,DUSP1,DUSP22,DUSP3,GNAQ,GNG12,H1-0,ITPR3,MAPK1,PALM2AKAP2,PPP3CA,PPP3CB,PRKD3,PTPN9,PYGB,RAF1,SMAD3,TGFB1
			Signaling by TGF-beta Receptor Complex	2.44	CBL,FURIN,ITGB6,PPP1R15A,SMAD3,TGFB1
			IL-10 Signaling	2.41	AHR,BHLHE40,DUSP1,IL1R1,JAK1,JUN,MAP3K7,MAPK1,MAPK14,MTOR,STAT1
			Growth Hormone Signaling	2.4	IRS1,MAPK1,PRKD3,RPS6KA2,RPS6KA4,RPS6KB1,STAT1
			Ephrin B Signaling	2.4	CBL,CXCL12,GNAL,GNAQ,GNG12,MAPK1,NCK2
			Oxytocin in Brain Signaling Pathway	2.4	CACNG1,CAMKK2,DDIT3,EGFR,GNAL,GNAQ,GNG12,ITPR3,MAPK1,MTOR,PRKD3,RAF1,RASD1
			Dopamine-DARPP32 Feedback in cAMP Signaling	2.4	ADCY9,ATP2A3,CACNG1,CAMKK2,CREM,CSNK1D,GNAQ,ITPR3,PPP2R2A,PPP3CA,PPP3CB,PRKD3
			Cyclophilin Signaling Pathway	2.39	ABCA1,CCL2,CXCL12,DDIT3,EP300,JAK1,MAPK1,MAPK10,MAPK14,MAPK9,PPIL2,PPP3CA,PPP3CB,RAF1,TOMM20
			IL-27 Signaling Pathway	2.39	AHR,IFNAR1,IL1R1,JAK1,MAPK1,MAPK14,MTOR,PPARGC1A,SMAD3,STAT1
			Growth hormone receptor signaling	2.34	IRS1,IRS2,MAPK1,STAT1
			Fc epsilon receptor (FCERI) signaling	2.31	ITPR3,JUN,MAP3K7,MAPK1,MAPK10,MAPK9,PPP3CA,PPP3CB,PSMB7,PSMD1,SHC1,TAB2,UBE2N
			Neutrophil Extracellular Trap Signaling Pathway	2.29	CASP9,COL18A1,COL5A1,COL8A1,IFNAR1,ITPR3,MAP3K7,MAPK1,MAPK10,MAPK14,MAPK9,MTOR,NDUFA12,NDUFA6,NDUFV3,PPP3CA,PPP3CB,PRKD3,RAF1,TOMM20,YES1
			Circadian Clock	2.29	CREM,CSNK1D,EP300,NFIL3,NR1D1,PPARGC1A
			Mechanisms of Viral Exit from Host Cells	2.28	PRKD3,VPS25,VPS28,VPS37C,VPS4A
			Chronic Myeloid Leukemia Signaling	2.28	CASP9,CRK,CRKL,CTBP2,JUN,MAPK1,MTOR,PPP3CA,PPP3CB,RAF1,RAN,RASD1,RBL2,SKP2,SMAD3,TGFB1
			Signaling by Erythropoietin	2.28	CRKL,IRS2,RAPGEF1,SHC1
			Pre-NOTCH Expression and Processing	2.27	ATP2A3,EP300,FURIN,JUN,KAT2A,RAB6A,RBPJ
			HIPPO signaling	2.27	CSNK1D,DLG1,FRMD6,PPP2R2A,SKP2,SMAD3,SMAD5
			ESR-mediated signaling	2.26	CXCL12,CXXC5,EP300,GTF2A2,JUN,KANK1,MAPK1,POLR2B,USF2
			Clathrin-mediated Endocytosis Signaling	2.26	AP2B1,AP3D1,AP4M1,ARPC5L,CBL,ITGB6,LDLR,PCYOX1,PDGFC,PPP3CA,PPP3CB,RAB11A,TF
			Polyamine Regulation in Colon Cancer	2.25	AZIN1,JUN,MAPK1,MTOR,RAF1,SAT2
			Thyroid Cancer Signaling	2.24	IRS1,IRS2,JUN,MAPK1,MTOR,RASD1,SHC1
			April Mediated Signaling	2.24	JUN,MAPK1,MAPK10,MAPK14,MAPK9
			Hematoma Resolution Signaling Pathway	2.23	DUSP1,FTH1,JUN,MAPK1,MAPK10,MAPK14,MAPK9,MMP1,MMP11,NDUFA12,NDUFA6,NDUFV3,SOD2,STAT1,TGFB1
			Role of JAK1, JAK2 and TYK2 in Interferon Signaling	2.22	IFNAR1,JAK1,RAF1,STAT1
			GADD45 Signaling	2.21	MAPK1,MAPK10,MAPK14,MAPK9,SMAD3,TGFB1
			Role of MAPK Signaling in Inhibiting the Pathogenesis of Influenza	2.21	CCL2,JUN,MAPK1,MAPK10,MAPK14,MAPK9,RAF1
			Mitotic Metaphase and Anaphase	2.21	ANAPC5,ANKLE2,CENPT,NDEL1,NUP160,PAFAH1B1,PPP2R2A,PSMB7,PSMD1,RAN,SKA2,SPC24,TAOK1,VPS4A
			Hepatitis B Chronic Liver Pathogenesis Signaling Pathway	2.21	CAMKK2,CCL2,IFNAR1,JAK1,MAPK1,MAPK10,MAPK9,PRKD3,RAF1,RASD1,STAT1,TGFB1
			Activin Inhibin Signaling Pathway	2.2	EP300,FBXO32,IL1R1,JUN,MAP3K7,MAPK1,MAPK10,MAPK14,MAPK9,PAX8,SMAD3,SMAD5,TGFB1
			B Cell Activating Factor Signaling	2.19	JUN,MAPK1,MAPK10,MAPK14,MAPK9
			Huntington's Disease Signaling	2.19	CASP9,DNAJC5,EGFR,EP300,GNAQ,GNG12,HSPA1A,JUN,MAPK1,MAPK9,MTOR,POLR2B,PRKD3,PSMB7,PSMD1,SHC1
			Assembly of collagen fibrils and other multimeric structures	2.18	COL18A1,COL5A1,COL8A1,LOXL2,LOXL4,PLEC
			Osteoarthritis Pathway	2.18	CASP9,DCN,DDR2,IL1R1,ITGA1,ITGB6,MMP1,MTOR,PDGFC,PPARGC1A,RBPJ,SMAD3,SMAD5,TGFB1
			Cellular response to heat stress	2.16	DNAJB6,EP300,HSPA13,HSPA1A,HSPH1,MAPK1,MTOR,NUP160
			C-type lectin receptors (CLRs)	2.15	EP300,ITPR3,MAP3K7,PPP3CA,PPP3CB,PSMB7,PSMD1,RAF1,TAB2,UBE2N
			Response of EIF2AK1 (HRI) to heme deficiency	2.13	CHAC1,DDIT3,PPP1R15A
			Gαq Signaling	2.13	GNAL,GNAQ,GNG12,ITPR3,MAPK1,PPP3CA,PPP3CB,PRKD3,RAF1,RHOG,RHOQ
			Synaptic Long Term Potentiation	2.12	EP300,GNAQ,ITPR3,MAPK1,PPP3CA,PPP3CB,PRKD3,RAF1,RASD1
			L1CAM interactions	2.12	AP2B1,CNTNAP1,DLG1,EGFR,ITGA1,MAPK1,RPS6KA2,RPS6KA4,SPTBN1
			Regulation of Insulin-like Growth Factor (IGF) transport and uptake by IGFBPs	2.12	C4A,FAM20C,MIA3,MMP1,PRSS23,RCN1,TF,VCAN,WFS1
			BEX2 Signaling Pathway	2.12	ITGB6,JUN,MAPK10,MAPK9,MTOR,PDGFC,PPP2R2A
			NOD1/2 Signaling Pathway	2.12	CCL2,HSPA1A,IFNAR1,JUN,MAP3K7,MAPK1,MAPK10,MAPK14,MAPK9,SLC15A4,TAB2,TGFB1
			IL-2 Signaling	2.11	JAK1,JUN,MAPK1,RAF1,RASD1,SHC1
			Interleukin-10 signaling	2.11	CCL2,CCL20,CSF3,IL1R1,JAK1
			Mitochondrial Dysfunction	2.11	CACNG1,CASP9,COX15,ITPR3,MAPK10,MAPK9,MFN2,MTOR,NDUFA12,NDUFA6,NDUFV3,PDHX,PPARGC1A,PPP3CA,PPP3CB,SOD2,SURF1,TOMM20
			Collagen degradation	2.08	COL18A1,COL5A1,COL8A1,FURIN,MMP1,MMP11
			Role of IL-17F in Allergic Inflammatory Airway Diseases	2.07	CCL2,MAPK1,RAF1,RPS6KA2,RPS6KA4
			Role of MAPK Signaling in the Pathogenesis of Influenza	2.07	CCL2,MAPK1,MAPK10,MAPK14,MAPK9,RAF1,RASD1
			RNA Polymerase II Transcription	2.05	CHTOP,EAF1,GTF2A2,IWS1,MLLT1,POLR2B,TAF12,TAF6,TAF7,TAF9
			FOXO-mediated transcription of oxidative stress, metabolic and neuronal genes	2.05	FBXO32,PPARGC1A,SMAD3,SOD2
			Signaling by CSF3 (G-CSF)	2.05	CSF3,JAK1,SHC1,STAT1
			RAB geranylgeranylation	2.05	RAB11A,RAB14,RAB1B,RAB23,RAB27B,RAB6A
			Ribonucleotide Reductase Signaling Pathway	2.04	CASP9,EGFR,JUN,MAPK1,MAPK10,MAPK14,MAPK9,MTOR,PARP9,RRM1,SKP2
			ROBO SLIT Signaling Pathway	2.04	ARPC5L,CNTNAP1,CTNND1,JUN,NCK2,PAX8,PDGFC,TGFB1,YES1
			Netrin Signaling	2.02	ARPC5L,CACNG1,CASP9,ITPR3,MAPK1,MTOR,NCK2,PPP3CA,PPP3CB,PRKD3,TRIO
			Interleukin-1 family signaling	2.02	IL1R1,MAP3K7,PSMB7,PSMD1,PTPN9,SKP2,SMAD3,TAB2,UBE2N
			WNK Renal Signaling Pathway	2.02	AMFR,ANAPC5,CBL,CUL3,IRS1,IRS2,MAPK14,PRKD3
			Post-translational protein phosphorylation	2.02	C4A,FAM20C,MIA3,PRSS23,RCN1,TF,VCAN,WFS1
			Activation of IRF by Cytosolic Pattern Recognition Receptors	2.01	IFNAR1,JUN,MAPK10,MAPK9,STAT1,TANK
			Axonal Guidance Signaling	2.01	ARPC5L,BCAR1,CRK,CRKL,CXCL12,GNAL,GNAQ,GNG12,HERC2,ITGA1,ITGB6,MAPK1,MMP1,MMP11,NCK2,PDGFC,PPP3CA,PPP3CB,PRKD3,RAF1,RASD1,SEMA4B,SEMA6B,SHC1
			PI3K/AKT Signaling	2	IFNAR1,IL1R1,ITGA1,ITGB6,JAK1,MAPK1,MTOR,PPP2R2A,RAF1,RASD1,RPS6KB1,SHC1
			Signaling by CSF1 (M-CSF) in myeloid cells	2	CBL,SHC1,STAT1,YES1
			NFE2L2 regulating inflammation associated genes	1.97	CCL2,EP300
			Signaling by Type 1 Insulin-like Growth Factor 1 Receptor (IGF1R)	1.97	IRS1,IRS2,SHC1
			ISGylation Signaling Pathway	1.97	EP300,IFNAR1,JAK1,MAP3K7,MAPK10,MAPK9,STAT1,UBE2N
			iNOS Signaling	1.96	JAK1,JUN,MAPK1,MAPK14,STAT1
			Agrin Interactions at Neuromuscular Junction	1.95	EGFR,JUN,MAPK1,MAPK10,MAPK9,RASD1
			Sphingolipid metabolism	1.95	ABCC1,ARSA,ORMDL1,PRKD3,SMPD1,SMPD4,ST3GAL5,UGCG
			Sheddase Signaling Pathway	1.94	EGFR,ITGB6,JUN,MAPK1,MAPK10,MAPK14,MAPK9,MMP1,MMP11,MTOR,PDGFRB,TGFB1
			Tumor Microenvironment Pathway	1.93	CCL2,CSF3,CXCL12,JUN,MAPK1,MMP1,MMP11,PDGFC,RAF1,RASD1,TGFB1
			Interleukin-4 and Interleukin-13 signaling	1.93	CCL2,F13A1,JAK1,MMP1,NDN,STAT1,TGFB1,TWIST1
			Signaling by NOTCH3	1.92	EGFR,EP300,KAT2A,RBPJ,STAT1
			Erythropoietin Signaling Pathway	1.92	IRS2,ITPR3,JUN,MAPK1,MTOR,PRKD3,RAF1,RASD1,RPS6KB1,SHC1,TGFB1
			Eicosanoid Signaling	1.91	ABCC1,ADCY9,ATP2A3,EGFR,GNAL,GNAQ,GNG12,MAPK1,MAPK14,PDGFC,PRKD3,PTGER4,RAF1,RASD1,RPS6KA2
			RAB GEFs exchange GTP for GDP on RABs	1.91	CCZ1,DENND5A,RAB14,RAB1B,RAB27B,RAB6A,TRAPPC12
			Activation of Matrix Metalloproteinases	1.9	COL18A1,FURIN,MMP1,MMP11
			Toll Like Receptor 3 (TLR3) Cascade	1.9	MAP3K7,TAB2,TANK,UBE2N
			Gastrin-CREB signalling pathway via PKC and MAPK	1.9	EGFR,MAPK1,RPS6KA2
			Ceramide Signaling	1.89	DIABLO,JUN,PPP2R2A,RAF1,RASD1,SMPD1,SMPD4
			Actin Nucleation by ARP-WASP Complex	1.89	ARPC5L,ITGA1,ITGB6,NCK2,RASD1,RHOG,RHOQ
			Transcriptional activity of SMAD2/SMAD3:SMAD4 heterotrimer	1.89	EP300,FURIN,MAPK1,SMAD3,STAT1
			CCR3 Signaling in Eosinophils	1.88	GNAL,GNAQ,GNG12,ITPR3,MAPK1,MAPK14,PRKD3,RAF1,RASD1
			Preeclampsia Signaling Pathway	1.85	AMOTL2,CASP9,JAK1,JUN,MAPK10,MAPK9,MTOR,PDGFC,TGFB1,TWIST1
			Regulation of RUNX2 expression and activity	1.84	PPARGC1A,PSMB7,PSMD1,SKP2,STAT1,TWIST1
			Regulation of TP53 Activity through Phosphorylation	1.84	HIPK2,MAPK14,TAF12,TAF6,TAF7,TAF9,TP53INP1
			Aryl hydrocarbon receptor signalling	1.84	AHR,AHRR
			Inhibition of ARE-Mediated mRNA Degradation Pathway	1.83	CNOT2,EXOSC6,MAP3K7,MAPK1,MAPK14,PPP2R2A,PSMB7,PSMD1,ZFP36,ZFP36L2
			IL-9 Signaling	1.82	IRS1,IRS2,JAK1,STAT1
			Necroptosis Signaling Pathway	1.82	CYLD,IFNAR1,JAK1,MAP3K7,PPP3CA,PPP3CB,RBL2,STAT1,TAB2,TOMM20
			EIF2 Signaling	1.81	DDIT3,EIF2B2,EIF3A,EIF4A2,EIF5,EIF5B,MAPK1,PPP1R15A,RAF1,RASD1,RPL10,SHC1,WARS1
			COPII-mediated vesicle transport	1.81	CSNK1D,CTSZ,GOLGA2,PPP6R3,RAB1B,SEC24C
			ISG15 antiviral mechanism	1.78	EIF4A2,JAK1,MX2,NUP160,STAT1,UBE2N
			ERK5 Signaling	1.78	EGFR,GNAQ,RASD1,RPS6KA2,RPS6KA4,RPS6KB1
			Signaling by Rho Family GTPases	1.77	ARPC5L,CDH11,GNAL,GNAQ,GNG12,ITGA1,ITGB6,JUN,MAPK1,MAPK10,MAPK9,RAF1,RHOG,RHOQ
			Transcriptional regulation by RUNX3	1.77	EP300,KAT2A,PSMB7,PSMD1,RBPJ,SMAD3,TGFB1
			Non-Small Cell Lung Cancer Signaling	1.77	CASP9,EGFR,ITPR3,MAPK1,RAF1,RASD1,RBL2
			Bladder Cancer Signaling	1.76	EGFR,MAPK1,MMP1,MMP11,PDGFC,RAF1,RASD1,RBL2
			Lymphotoxin β Receptor Signaling	1.75	CASP9,DIABLO,EP300,LTBR,MAPK1
			RAR Activation	1.74	ADCY9,DUSP1,EP300,GNAQ,JUN,MAPK1,MAPK10,MAPK14,MAPK9,MMP1,MMP11,NR2F6,PPARGC1A,PRMT2,RDH5,RHOG,RHOQ,RPS6KA2,SMAD3,TGFB1
			Interferon Signaling	1.73	IFNAR1,JAK1,OAS1,STAT1
			Interferon alpha/beta signaling	1.73	IFNAR1,JAK1,MX2,OAS1,STAT1,XAF1
			CD27 Signaling in Lymphocytes	1.72	CASP9,JUN,MAP3K7,MAPK10,MAPK9
			Miro GTPase Cycle	1.72	MFN2,RAP1GDS1
			NFE2L2 regulating MDR associated enzymes	1.72	ABCC1,EP300
			Sphingomyelin Metabolism	1.72	SMPD1,SMPD4
			MyD88-independent TLR4 cascade	1.69	MAP3K7,TAB2,TANK,UBE2N
			TNF signaling	1.69	CLIP3,CYLD,MAP3K7,RACK1,TAB2
			Hypoxia Signaling in the Cardiovascular System	1.68	CSNK1D,EP300,JUN,UBE2N,UBE2R2,UBE2Z
			Apelin Cardiomyocyte Signaling Pathway	1.68	ATP2A3,MAPK1,MAPK10,MAPK14,MAPK9,PRKD3,TGFB1
			Gαi Signaling	1.68	ADCY9,GABBR2,GNAL,GNAQ,GNG12,MAPK1,RAF1,RASD1,SHC1
			Neuroinflammation Signaling Pathway	1.66	CCL2,CXCL12,GABBR2,IL1R1,JAK1,JUN,MAPK1,MAPK10,MAPK14,MAPK9,PPP3CA,PPP3CB,SLC1A3,SOD2,STAT1,TGFB1
			Formation of paraxial mesoderm	1.66	EP300,KAT2A,RBPJ
			Signaling by MET	1.66	CBL,COL5A1,CRK,CRKL,RAPGEF1,SHC1
			IL-7 Signaling Pathway	1.66	JAK1,JUN,MAPK1,MAPK14,SHC1,STAT1
			NAFLD Signaling Pathway	1.65	DDIT3,IRS1,IRS2,JAK1,JUN,MAP3K7,MAPK10,MAPK9,MTOR,PPARGC1A,PPP2R2A,TGFB1
			Xenobiotic Metabolism Signaling	1.65	AHR,AHRR,ALDH18A1,CUL3,CYP1B1,EP300,KEAP1,MAP3K7,MAPK1,MAPK14,MAPK9,PPARGC1A,PPP2R2A,PRKD3,RAF1,RASD1
			Docosahexaenoic Acid (DHA) Signaling	1.64	ADCY9,CASP9,CCL20,GNAQ,ITPR3,MAPK1,MTOR,PRKD3,RAF1,RPS6KB1,SPTBN1,STXBP1,TGFB1
			Hepatic Cholestasis	1.64	ABCC1,ADCY9,IL1R1,JUN,MAP3K7,MAPK1,MAPK10,MAPK9,PPP3CA,PPP3CB,PRKD3,TGFB1
			Pyroptosis Signaling Pathway	1.64	CASP9,GSDME,IL1R1,MAPK1,MAPK14,PANX1,PTGER4
			Mouse Embryonic Stem Cell Pluripotency	1.62	JAK1,MAP3K7,MAPK1,MAPK14,RAF1,RASD1,SMAD5
			Serine biosynthesis	1.62	PSAT1,SERINC3
			RAF-independent MAPK1/3 activation	1.61	DUSP1,JAK1,MAPK1
			Signaling by NODAL	1.61	FURIN,MAPK1,SMAD3
			Neutrophil degranulation	1.6	APEH,ARSA,CAND1,COMMD3,CTSH,CTSZ,DNAJC5,FAF2,FTH1,HSPA1A,MAPK1,MAPK14,PSMB7,PSMD1,PYGB,RAB14,RAB6A,RHOG,SLC15A4,STBD1,TMEM30A
			KEAP1-NFE2L2 pathway	1.59	CUL3,EP300,KEAP1,MUL1,PI4K2A,PSMB7,PSMD1,RPS6KB1,SKP2
			Glycosaminoglycan metabolism	1.59	B3GNT4,B4GAT1,CSGALNACT2,DCN,DSEL,FMOD,NAGLU,VCAN
			Gamma carboxylation, hypusinylation, hydroxylation, and arylsulfatase activation	1.58	ARSA,DPH3,ETF1,FURIN,RIOX2
			RNA polymerase II transcribes snRNA genes	1.56	GTF2A2,INTS5,NABP1,POLR2B,TAF6,TAF9
			Interleukin-7 signaling	1.56	IRS1,IRS2,JAK1
			Interleukin-6 family signaling	1.56	CBL,JAK1,STAT1
			Acyl Carrier Protein Metabolism	1.56	AASDHPPT
			Formation of WDR5-containing histone-modifying complexes	1.55	BOD1,KAT2A,KMT2C,ZZZ3
			Corticotropin Releasing Hormone Signaling	1.55	ADCY9,CACNG1,GNAQ,ITPR3,JUN,MAPK1,MAPK14,PRKD3,RAF1
			Signaling by VEGF	1.54	BCAR1,CRK,CTNND1,ITPR3,MAPK14,MTOR,NCK2
			TR/RXR Activation	1.54	EP300,LDLR,MTOR,PDGFC,PPARGC1A,RPS6KB1,SLC16A3,THRA
			Interleukin-9 signaling	1.53	JAK1,STAT1
			RHOBTB3 ATPase cycle	1.53	CUL3,LRRC41
			Formation of the posterior neural plate	1.53	ZEB2,ZNF521
			14-3-3-mediated Signaling	1.52	CBL,JUN,MAPK1,MAPK10,MAPK9,PRKD3,RAF1,RASD1
			Signaling by SCF-KIT	1.52	CBL,SH2B3,STAT1,YES1
			Irritable Bowel Syndrome Signaling Pathway	1.51	AHR,CCL2,CCL20,CSF3,CYLD,HERC2,IL1R1,MAP3K7,MMP1,MMP11,RHOG,RHOQ,TAB2,TGFB1
			MyD88 cascade initiated on plasma membrane	1.51	MAP3K7,TAB2,UBE2N
			GABA Receptor Signaling	1.5	ADCY9,AP2B1,CACNG1,GABBR2,GNAL,GNAQ,GNG12,ITPR3
			Cohesin Chromatin Regulation Pathway	1.5	ANAPC5,MECP2,MED10,MED11,MED15,MED16,MED19,MED29,PCDH9,POLR2B,PPP2R2A,PTGER4,SMARCA5
			ERB2-ERBB3 Signaling	1.5	JUN,MAPK1,RAF1,RASD1,SHC1
			P2Y Purinergic Receptor Signaling Pathway	1.49	ADCY9,GNAQ,GNG12,JUN,MAPK1,PRKD3,RAF1,RASD1
			TBC/RABGAPs	1.49	RAB11A,RAB6A,RABGAP1,TBC1D15
			BER (Base Excision Repair) Pathway	1.49	MAPK1,NF1,POLG,SLC19A1
			Ovarian Cancer Signaling	1.49	EGFR,GJA1,MAPK1,MTOR,PDGFC,RAF1,RASD1,RBL2,RPS6KB1
			ABRA Signaling Pathway	1.46	MAPK10,MAPK9,PDGFC,PPARGC1A,PPP3CA,PPP3CB
			Oxidative Stress Induced Senescence	1.46	JUN,MAPK1,MAPK10,MAPK14,MAPK9,SUZ12
			Signaling by Insulin receptor	1.45	IRS1,IRS2,MAPK1,SHC1
			Role of Osteoblasts in Rheumatoid Arthritis Signaling Pathway	1.45	CSNK1D,CTSH,CTSZ,CXCL12,JAK1,MAPK1,MMP1,MMP11,PDGFC,SMAD5,STAT1,TGFB1
			Alpha-protein kinase 1 signaling pathway	1.45	MAP3K7,TAB2
			Formation of the anterior neural plate	1.45	ZEB2,ZNF521
			cAMP-mediated signaling	1.44	ADCY9,AKAP17A,CREM,DUSP1,GABBR2,GNAL,MAPK1,PALM2AKAP2,PPP3CA,PPP3CB,PTGER4,RAF1
			RAC Signaling	1.44	ARPC5L,ITGA1,ITGB6,JUN,MAPK1,RAF1,RASD1,RPS6KB1
			Regulation of mRNA stability by proteins that bind AU-rich elements	1.44	EXOSC6,HSPA1A,MAPK14,PSMB7,PSMD1,ZFP36
			IL-12 Signaling and Production in Macrophages	1.43	CAMKK2,DDR2,EP300,JUN,MAPK1,MAPK14,MTOR,NFIL3,PCYOX1,PRKD3,STAT1,TGFB1
			Effects of PIP2 hydrolysis	1.43	ABHD12,ITPR3,MGLL
			Integrin signaling	1.43	BCAR1,CRK,SHC1
			ATF4 activates genes in response to endoplasmic reticulum stress	1.43	CCL2,DDIT3,EXOSC6
			Role of PI3K/AKT Signaling in the Pathogenesis of Influenza	1.43	CASP9,CRK,CRKL,IFNAR1,MAPK1
			ERBB4 Signaling	1.43	MAPK1,PRKD3,RAF1,RASD1,SHC1
			SPINK1 General Cancer Pathway	1.43	EGFR,JAK1,MAPK1,RAF1,RASD1
			MIF Regulation of Innate Immunity	1.42	JUN,MAPK1,MAPK10,MAPK9
			Adipogenesis pathway	1.42	CTBP2,DDIT3,KAT2A,NR1D1,RPS6KB1,SMAD3,SMAD5,TGFB1
			Glutaminergic Receptor Signaling Pathway (Enhanced)	1.42	ADCY9,CACNG1,GABBR2,GNAL,GNAQ,ITPR3,MAPK1,MAPK14,MTOR,PPP3CA,PPP3CB,PRKD3,RPS6KB1,SLC1A3,TGFB1
			Serotonin Receptor Signaling	1.42	ADCY9,CACNG1,F13A1,GNAL,GNAQ,GNG12,JUN,MAPK1,MAPK14,MTOR,PPARGC1A,PRKD3,RAF1,RASD1,RBL2,RHOG,RHOQ,RPS6KB1,TGFB1,YES1
			Role of MAPK Signaling in Promoting the Pathogenesis of Influenza	1.41	JUN,MAPK1,MAPK10,MAPK14,MAPK9,RAF1,RASD1
			Heme signaling	1.4	EP300,NR1D1,PGRMC2,PPARGC1A
			RHO GTPases Activate Formins	1.39	CENPT,FMNL1,NDEL1,NUP160,PAFAH1B1,SKA2,SPC24,TAOK1
			Ephrin A Signaling	1.39	CBL,EGFR,MAPK1,NCK2,RAF1,RHOG,TGFB1,YES1
			MTOR signalling	1.39	MTOR,RPS6KB1,RRAGC
			CDP-diacylglycerol Biosynthesis I	1.39	AGPAT3,AGPAT5,TAFAZZIN
			Signaling by Leptin	1.38	IRS1,IRS2
			Signaling by LTK	1.38	IRS1,SHC1
			Cell junction organization	1.38	CDH11,CLDN12,CTNND1,PARVA,PLEC,PVR
			Acute Myeloid Leukemia Signaling	1.38	IDH3B,MAPK1,MTOR,RAF1,RASD1,RPS6KB1
			Signaling by NOTCH4	1.38	EP300,KAT2A,PI4K2A,PSMB7,PSMD1,RBPJ,RPS6KB1,SMAD3
			IL-33 Signaling Pathway	1.35	CASP9,CCL2,JUN,MAP3K7,MAPK1,MAPK10,MAPK14,MAPK9,MTOR,RPS6KB1
			MSP-RON Signaling in Cancer Cells Pathway	1.35	EGFR,JUN,MAPK1,MTOR,PDGFC,RAF1,RASD1,RPS6KA2
			Apelin Adipocyte Signaling Pathway	1.34	ADCY9,MAPK1,MAPK10,MAPK14,MAPK9,PPARGC1A
			Apelin Muscle Signaling Pathway	1.34	GNAL,GNAQ,GNG12,PPARGC1A
			Cardiac β-adrenergic Signaling	1.33	ADCY9,AKAP17A,ATP2A3,CACNG1,GNAL,GNAQ,GNG12,PALM2AKAP2,PPP2R2A
			PIP3 activates AKT signaling	1.32	CASP9,EGFR,IRS1,IRS2,MAPK1,MTOR,PDGFRB,RHOG
			Mitochondrial iron-sulfur cluster biogenesis	1.31	SLC25A28,SLC25A37
			Translocation of SLC2A4 (GLUT4) to the plasma membrane	1.31	EXOC3,EXOC7,RAB11A,RAB14,RHOQ
			Acetylcholine Receptor Signaling Pathway	1.31	ADCY9,CACNG1,CASP9,CHRND,GNAL,GNAQ,ITPR3,KEAP1,MAPK1,PRKD3
			nNOS Signaling in Neurons	1.31	PPP3CA,PPP3CB,PRKD3,RASD1
			Fc Epsilon RI Signaling	1.31	MAPK1,MAPK10,MAPK14,MAPK9,PRKD3,RAF1,RASD1
			Protein ubiquitination	1.31	UBE2R2,UBE2Z,UCHL3
			Signaling by NTRK3 (TRKC)	1.31	CASP9,IRS1,SHC1
			Regulation of CDH11 Expression and Function	1.31	CDH11,CTNND1,ZEB2
			Phosphatidylglycerol Biosynthesis II (Non-plastidic)	1.31	AGPAT3,AGPAT5,TAFAZZIN
